# Supplementary material for: Incomplete Polymerization of Dual-Cured Resin Cement Due to Attenuated Light through Zirconia Induces Inflammatory Responses
Source: Int J Mol Sci. 2023 Jun 7;24(12):9861. doi: 10.3390/ijms24129861 (PMC10298069; doi:10.3390/ijms24129861)
Supplement: Supplementary file 1 [file ijms-24-09861-s001.zip]

Archive with 1 entries (1 files):
- ijms-2333553-supplementary.pdf
